# Supplementary material for: Inflammatory and non-inflammatory monocytes as novel prognostic biomarkers of survival in SOD1G93A mouse model of Amyotrophic Lateral Sclerosis
Source: PLoS One. 2017 Sep 8;12(9):e0184626. doi: 10.1371/journal.pone.0184626 (PMC5591000; doi:10.1371/journal.pone.0184626)
Supplement: S1 Dataset — (XLSX) [file pone.0184626.s001.xlsx]

## Sheet: Sheet1
			TOTAL MONOCYTES (cell %)					INFLAMMATORY MONOCYTES (cell %)					NON-INFLAMMATORY MONOCYTES (cell %)
ANIMAL ID	SEX	GENOTYPE	P50	P75	SACRIFICE	SURVIVAL (DAYS)		P50	P75	SACRIFICE	SURVIVAL (DAYS)		P50	P75	SACRIFICE	SURVIVAL (DAYS)
9826	F	WT	4.22725	5.23013	3.37	AGE-MATCHED WITH SOD1 MICE		51.3514	43.2	17.0223	AGE-MATCHED WITH SOD1 MICE		47.7887	55.05	76.2376	134	AGE-MATCHED WITH SOD1 MICE
9833	F	WT	3.27656	1.44107	4.294			35.6578	29.316	34.6648			54.5651	67.5353	63.8195	140
9840	M	WT	1.73	2.3	6.85083			39.014	42.368	52.9362			64.058	59.002	42.5021	136
9844	M	WT	2.17609	2.65329	3.937			23.234	34.6445	19.1484			68.2553	64.2209	79.0552	140
9847	F	WT	2.21549	3.596	3.79			26.5604	28.7665	51.5017			71.1155	68.7225	47.8501	128
9856	F	WT	5.42668	1.82487	4.02			53.0534	26.9547	21.9143			46.374	70.3704	76.365	140
9862	M	WT	3.45496	2.12873	3.963			44.7282	40.2844	28.7493			43.0433	49.2891	67.4969	128
9865	F	WT	0.334529	4.08298	4.044			25.6318	29.8246	19.1284			70.5174	66.386	76.8722	128
9876	F	WT	0.770351	3.6135	3.96			7.39437	43.3004	17.6231			91.5493	53.732	81.0209	140
9899	M	WT	0.0352204	3.059	6.07182			12.6437	31.788	26.8554			73.5632	57.594	63.9639	134
9913	M	WT	0.186235	5.803	3.8			20	35.226	31.0799			76.0748	62.428	59.5601	133
9919	M	WT	0.202585	1.95632	7.19579			65.625	48.2963	51.9134			33.125	51.1852	43.8246	135
		Means	2.003	3.14074	4.60804		Means	33.7412	36.1641	31.0448		Means	61.6691	60.4596	64.8807
ANIMAL ID	SEX	GENOTYPE	P50	P75	SACRIFICE	SURVIVAL (DAY)	SLOPE	P50	P75	SACRIFICE	SURVIVAL (DAYS)	SLOPE	P50	P75	SACRIFICE	SURVIVAL (DAYS)	SLOPE
9825	M	SOD1	7.44493	5.24718	4.92148	136	-0.0249	62.8469	72.6349	52.2142	136	-0.1631	36.5264	24.8632	37.7874	136	0.0515
9829	F	SOD1	3.86419	1.26082	6.776	143	-0.0097	65.6971	49.183	39.0202	143	-0.2833	31.996	49.0196	59.046	143	0.2607
9838	F	SOD1	0.196874	3.44514	6.24893	134	0.0676	31.6076	28.3724	62.909	134	0.4109	67.3025	68.1818	25.878	134	-0.5334
9845	F	SOD1	0.0189128	5.1091	12.8719	140	0.1381	33.9506	27.5235	22.6339	140	-0.1156	45	69.2067	72.902	140	0.2592
9853	F	SOD1	0.993209	3.83754	11.3158	128	0.1337	67.9181	31.0164	63.3659	128	0.0459	30.603	64	34.3544	128	-0.0466
9855	M	SOD1	3.82442	2.09974	7.26	128	-0.024	60.0079	37.6989	67.9583	128	0.1751	33.5829	50.7956	28.763	128	-0.117
9864	F	SOD1	0.192649	0.443216	8.58159	128	0.1147	39.6476	40.1235	52.1504	128	0.1707	55.9471	52.4691	46.4589	128	-0.1204
9866	F	SOD1	3.45236	3.20454	5.33155	142	0.0243	41.9297	39.4842	15.1773	142	-0.3274	57.3039	56.5043	82.7187	142	0.3001
9897	M	SOD1	0.329148	2.73403	3.80305	134	0.0372	37.0597	53.9669	20.3098	134	0.2661	61.2557	42.9752	70.2238	134	0.1706
9907	M	SOD1	0.0991117	3.03858	3.93726	140	0.0369	29.9795	66.6929	36.3616	140	-0.037	57	30.8562	58.7228	140	0.1014
9915	M	SOD1	0.359493	2.6674	8.12	133	0.0209	53.4946	55.4734	52.9723	133	-0.0128	45.4301	40.3846	26.6843	133	-0.2277
9933	M	SOD1	3.16699	3.064	4.73118	136	0.0191	42.6705	48.7	63.9451	136	0.2479	56.8804	57.07	65.637	136	0.109
		Means	1.99519	3.01261	6.99156		Means	47.2341	45.9058	45.7515		Means	48.2357	50.5272	50.7647
